# Supplementary material for: The unintended health effects of US COVID-19 lockdowns: a systematic review
Source: Health Aff Sch. 2025 Oct 30;3(11):qxaf208. doi: 10.1093/haschl/qxaf208 (PMC12612676; doi:10.1093/haschl/qxaf208)
Supplement: qxaf208_Supplementary_Data [file qxaf208_supplementary_data.zip]

Archive with 5 entries (5 files):
- coi_disclosure_form_Gee.docx
- coi_disclosure_form_Menachemi.docx
- coi_disclosure_form_Taylor.docx
- Supplemental Material_U.S. COVID lockdowns_school closures.docx
- coi_disclosure_form_Cuadros.docx
